# Supplementary material for: Evaluating Prey Availability for the Rice's Whale (Balaenoptera ricei) Based on Environmental DNA
Source: Ecol Evol. 2026 Jan 13;16(1):e72789. doi: 10.1002/ece3.72789 (PMC12796833; doi:10.1002/ece3.72789)
Supplement: Supplementary file 2 — Data S2: ece372789‐sup‐0002‐Supinfo2.xlsx. [file ECE3-16-e72789-s001.xlsx]

## Sheet: Table S1
Supplementary Table S1. Trawl and eDNA seawater collection information.
eDNA sample ID	Trawl date	Trawl start time (hr:min)	Trawl stop time (hr:min)	Trawl duration (min)	Trawl start latitude (decimal degrees)	Trawl start longitude (decimal degrees)	Trawl stop latitude (decimal degrees)	Trawl stop longitude (decimal degrees)	Trawl site	Trawl start depth (m)	Trawl stop depth (m)	Total catch (kg)	CTD #	eDNA collection date	eDNA collection depth (m)	Depth description	eDNA collection latitude (decimal degrees)	eDNA collection longitude (decimal degrees)	# B. ricei sighting	Comments
GU190706-CTD11-220	2019-07-06	17:30:00	18:00:00	30	28.63	-85.8	28.65	-85.79	Middle Habitat Shallow (<250m)	95.7	222	0.14	11	2019-07-06	220	Bottom	28.6607	-85.7957	0
GU190707-CTD13-310	2019-07-07	14:38:00	15:07:00	45	28.49	-85.9	28.5	-85.94	Middle Habitat Deep (>251m)	79.2	301.6	0.48	13	2019-07-07	310	Bottom	28.5014	-85.9401	0
GU190707-CTD14-315	2019-07-07	21:37:00	22:08:00	45	28.86	-86.3	28.85	-86.21	Middle Habitat Deep (>251m)	100	265	0.06	14	2019-07-07	315	Bottom	28.856	-86.2257	0
GU190708-CTD16-252	2019-07-08	14:20:00	14:50:00	30	29.44	-86.5	29.47	-86.55	North Habitat Deep (>251m)	172	256	56.15	16	2019-07-08	252	Bottom	29.453	-86.5478	0
GU190708-CTD17-171	2019-07-08	21:30:00	22:00:00	30	29.42	-86.4	29.45	-86.34	North Habitat Shallow (<250m)	96	161	0.24	17	2019-07-08	171	Bottom	29.4385	-86.3429	0
GU190709-CTD20-280	2019-07-09	20:30:00	21:00:00	30	29.08	-86.3	29.09	-86.28	Middle Habitat Deep (>251m)	203	321	10.32	20	2019-07-09	280	Bottom	29.0823	-86.2525	0
GU190710-CTD22-245	2019-07-10	16:01:00	16:32:00	33	28.39	-85.5	28.39	-85.56	South Habitat Shallow (<250m)	195	256	36.46	22	2019-07-10	245	Bottom	28.3895	-85.54	0
GU190710-CTD23-190	2019-07-10	23:22:00	23:52:00	30	28.32	-85.3	28.3	-85.34	South Habitat Shallow (<250m)	159	225	1.51	23	2019-07-11	190	Bottom	28.3119	-85.3238	0
GU190714-CTD25-185	2019-07-14	14:13:00	14:44:00	31	28.96	-85.8	28.94	-85.78	Middle Habitat Shallow (<250m)	120	193.9	1.72	25	2019-07-14	185	Bottom	28.9255	-85.776	0
GU190714-CTD26-260	2019-07-14	23:30:00	00:00:00	30	28.97	-86	28.99	-86.03	Middle Habitat Deep (>251m)	245	261	7.04	26	2019-07-15	260	Bottom	28.9768	-86.0193	0
GU190715-CTD28-310	2019-07-15	15:32:00	16:02:00	30	29.1	-86.3	29.07	-86.27	Middle Habitat Deep (>251m)	314	320	8.89	28	2019-07-15	310	Bottom	29.0541	-86.2707	0
GU190721-CTD31-205	2019-07-21	n/a	n/a	n/a	n/a	n/a	n/a	n/a	n/a	n/a	n/a	n/a	31	2019-07-21	205	Bottom	28.6617	-85.7625	at least 3	this collection was associated with a B. ricei sighting and not trawl
GU190722-CTD33-205	2019-07-22	22:24:00	23:00:00	36	28.73	-85.7	28.71	-85.77	Middle Habitat Shallow (<250m)	134	135	6.51	33	2019-07-23	205	Bottom	28.7239	-85.7453	0
GU190724-CTD36-310	2019-07-24	19:49:00	20:25:00	36	29.03	-86.3	29.03	-86.3	Middle Habitat Deep (>251m)	235	303	3.57	36	2019-07-24	310	Bottom	29.0309	-86.2815	0
GU190727-CTD40-210	2019-07-27	18:58:00	19:34:00	36	28.57	-85.7	28.59	-85.66	Middle Habitat Shallow (<250m)	134	100	0.61	40	2019-07-27	210	Bottom	28.5784	-85.678	0
GU190727-CTD41B-145	2019-07-27	18:58:00	19:34:00	36	28.57	-85.7	28.59	-85.66	Middle Habitat Shallow (<250m)	134	100	0.61	41B	2019-07-27	145	Mid-water	28.5754	-85.6811	0	same trawl as GU190727-CTD40-210, repeated to match shallower trawl depth
GU190728-CTD43-245	2019-07-28	15:35:00	16:11:00	36	29.56	-86.9	29.6	-86.86	North Habitat Deep (>251m)	189	152	0.77	43	2019-07-28	245	Bottom	29.5858	-86.858	0
GU190728-CTD44B-125	2019-07-28	22:21:00	22:57:00	36	29.43	-86.5	29.41	-86.45	North Habitat Shallow (<250m)	153	236	8.8	44	2019-07-29	125	Mid-water	29.4225	-86.4638	0
GU190729-CTD46-240	2019-07-29	15:11:00	15:47:00	36	29.2938	-86.4	29.32	-86.36	North Habitat Shallow (<250m)	216	245	0.27	46	2019-07-29	240	Bottom	29.2998	-86.3708	0
GU190729-CTD47-140	2019-07-29	22:34:00	23:09:00	35	29.2	-86.2	29.19	-86.14	North Habitat Shallow (<250m)	108	126	18.8	47	2019-07-30	140	Bottom	29.1951	-86.1566	0
GU190731-CTD50-150	2019-07-31	n/a	n/a	n/a	n/a	n/a	n/a	n/a	n/a	n/a	n/a	n/a	50	2019-07-31	150	Mid-water	29.2654	-86.167	8	this collection was associated with a B. ricei sighting and not trawl

## Sheet: Table S2
Supplementary Table S2. Collection information for voucher fish specimens collected during trawls.
Species	Field ID	SEFSC lab ID	Collection date	Trawl #	Trawl start time (hr:min:sec)	Trawl stop time (hr:min:sec)	Trawl duration (min)	Trawl start latitude (decimal degrees)	Trawl start longitude (decimal degrees)	Trawl stop latitude (decimal degrees)	Trawl stop longitude (decimal degrees)	Average trawl depth (m)	Locality	12S rRNA forward primer	12S rRNA reverse primer	12S rRNA complete or partial sequence	Total bp sequenced	12S rRNA bp	GenBank accession number
Antigonia capros	GU190710-T22-38	Acap001	2019-07-10	22	16:01:55	16:32:09	30.2333	28.391	-85.521	28.389	-85.555	138.2	northeastern Gulf of Mexico	PHE_FishF	VAL_FishR	partial	940	940	PV861998
Antigonia capros	GU190710-T22-39	Acap002	2019-07-10	22	16:01:55	16:32:09	30.2333	28.391	-85.521	28.389	-85.555	138.2	northeastern Gulf of Mexico	PHE_FishF	VAL_FishR	partial	938	938	PV861999
Antigonia capros	GU190710-T22-37	Acap003	2019-07-10	22	16:01:55	16:32:09	30.2333	28.391	-85.521	28.389	-85.555	138.2	northeastern Gulf of Mexico	PHE_FishF	VAL_FishR	partial	940	940	PV862000
Ariomma bondi	GU190708-T16-33	Abon001	2019-07-08	16	14:20:21	14:50:43	30.3667	29.44	-86.543	29.467	-86.551	141.1	northeastern Gulf of Mexico	PHE_FishF	VAL_FishR	partial	940	940	PV862001
Ariomma bondi	GU190708-T16-34	Abon002	2019-07-08	16	14:20:21	14:50:43	30.3667	29.44	-86.543	29.467	-86.551	141.1	northeastern Gulf of Mexico	PHE_FishF	VAL_FishR	partial	952	942	PV862002
Ariomma bondi	GU190708-T16-35	Abon003	2019-07-08	16	14:20:21	14:50:43	30.3667	29.44	-86.543	29.467	-86.551	141.1	northeastern Gulf of Mexico	PHE_FishF	VAL_FishR	partial	948	942	PV862003
Bembrops anatirostris	GU190724-T36-01	Bana001	2019-07-24	36	19:49:58	20:25:17	35.3167	29.03	-86.268	29.032	-86.298	176.95	northeastern Gulf of Mexico	PHE_FishF	VAL_FishR	partial	939	939	PV862004
Diaphus dumerilii	GU190709-T20-32	Ddum001	2019-07-09	20	20:30:06	21:00:09	30.05	29.082	-86.25	29.09	-86.281	170.8	northeastern Gulf of Mexico	PHE_FishF	VAL_FishR	partial	946	946	PV862005
Diaphus dumerilii	GU190709-T20-33	Ddum002	2019-07-09	20	20:30:06	21:00:09	30.05	29.082	-86.25	29.09	-86.281	170.8	northeastern Gulf of Mexico	PHE_FishF	VAL_FishR	partial	945	945	PV862006
Lepidopus altifrons	GU190709-T20-36	Lalt001	2019-07-09	20	20:30:06	21:00:09	30.05	29.082	-86.25	29.09	-86.281	170.8	northeastern Gulf of Mexico	PHE_FishF2	VAL_FishR	complete	983	955	PV862007
Lepidopus altifrons	GU190709-T20-35	Lalt002	2019-07-09	20	20:30:06	21:00:09	30.05	29.082	-86.25	29.09	-86.281	170.8	northeastern Gulf of Mexico	PHE_FishF2	VAL_FishR	complete	1002	955	PV862008
Lepidopus altifrons	GU190709-T20-34	Lalt003	2019-07-09	20	20:30:06	21:00:09	30.05	29.082	-86.25	29.09	-86.281	170.8	northeastern Gulf of Mexico	PHE_FishF2	VAL_FishR	complete	960	955	PV862009
Maurolicus weitzmani	GU190706-T11-04	Mwei001	2019-07-06	11	17:30:03	18:00:17	30.2333	28.631	-85.774	28.653	-85.79	137.35	northeastern Gulf of Mexico	PHE_FishF	VAL_FishR	partial	931	931	PV862010
Maurolicus weitzmani	GU190706-T11-03	Mwei002	2019-07-06	11	17:30:03	18:00:17	30.2333	28.631	-85.774	28.653	-85.79	137.35	northeastern Gulf of Mexico	PHE_FishF	VAL_FishR	partial	929	929	PV862011
Maurolicus weitzmani	GU190722-T33-05	Mwei003	2019-07-22	33	22:24:44	23:00:21	35.6167	28.727	-85.741	28.708	-85.769	123.75	northeastern Gulf of Mexico	PHE_FishF	VAL_FishR	partial	931	931	PV862012
Maurolicus weitzmani	GU190706-T11-05	Mwei004	2019-07-06	11	17:30:03	18:00:17	30.2333	28.631	-85.774	28.653	-85.79	137.35	northeastern Gulf of Mexico	PHE_FishF	VAL_FishR	partial	929	929	PV862013
Neoepinnula americana	GU190709-T20-29	Name001	2019-07-09	20	20:30:06	21:00:09	30.05	29.082	-86.25	29.09	-86.281	170.8	northeastern Gulf of Mexico	PHE_FishF	VAL_FishR	partial	941	941	PV862014
Neoepinnula americana	GU190709-T20-06	Name002	2019-07-09	20	20:30:06	21:00:09	30.05	29.082	-86.25	29.09	-86.281	170.8	northeastern Gulf of Mexico	PHE_FishF	VAL_FishR	partial	943	943	PV862015
Neoepinnula americana	GU190709-T20-30	Name003	2019-07-09	20	20:30:06	21:00:09	30.05	29.082	-86.25	29.09	-86.281	170.8	northeastern Gulf of Mexico	PHE_FishF	VAL_FishR	partial	953	943	PV862016
Parascombrops spinosus	GU190709-T20-03	Pspi001	2019-07-09	20	20:30:06	21:00:09	30.05	29.082	-86.25	29.09	-86.281	170.8	northeastern Gulf of Mexico	PHE_FishF	VAL_FishR	partial	943	943	PV862017
Peristedion miniatum	GU190710-T22-23	Pmin001	2019-07-10	22	16:01:55	16:32:09	30.2333	28.391	-85.521	28.389	-85.555	138.2	northeastern Gulf of Mexico	PHE_FishF	VAL_FishR	partial	934	934	PV862018
Peristedion miniatum	GU190710-T22-24	Pmin002	2019-07-10	22	16:01:55	16:32:09	30.2333	28.391	-85.521	28.389	-85.555	138.2	northeastern Gulf of Mexico	PHE_FishF	VAL_FishR	partial	947	936	PV862019
Peristedion miniatum	GU190710-T22-22	Pmin003	2019-07-10	22	16:01:55	16:32:09	30.2333	28.391	-85.521	28.389	-85.555	138.2	northeastern Gulf of Mexico	PHE_FishF	VAL_FishR	partial	949	936	PV862020
Polymixia lowei	GU190708-T16-31	Plow001	2019-07-08	16	14:20:21	14:50:43	30.3667	29.44	-86.543	29.467	-86.551	141.1	northeastern Gulf of Mexico	PHE_FishF	VAL_FishR	partial	941	941	PV862021
Polymixia lowei	GU190708-T16-32	Plow002	2019-07-08	16	14:20:21	14:50:43	30.3667	29.44	-86.543	29.467	-86.551	141.1	northeastern Gulf of Mexico	PHE_FishF	VAL_FishR	partial	941	941	PV862022
Polymixia lowei	GU190709-T20-15	Plow003	2019-07-09	20	20:30:06	21:00:09	30.05	29.082	-86.25	29.09	-86.281	170.8	northeastern Gulf of Mexico	PHE_FishF	VAL_FishR	partial	941	941	PV862023
Polymixia lowei	GU190708-T16-30	Plow004	2019-07-08	16	14:20:21	14:50:43	30.3667	29.44	-86.543	29.467	-86.551	141.1	northeastern Gulf of Mexico	PHE_FishF	VAL_FishR	partial	939	939	PV862024
Prionotus stearnsi	GU190709-T20-42	Pste001	2019-07-09	20	20:30:06	21:00:09	30.05	29.082	-86.25	29.09	-86.281	170.8	northeastern Gulf of Mexico	PHE_FishF	VAL_FishR	partial	935	935	PV862025
Prionotus stearnsi	GU190709-T20-43	Pste002	2019-07-09	20	20:30:06	21:00:09	30.05	29.082	-86.25	29.09	-86.281	170.8	northeastern Gulf of Mexico	PHE_FishF	VAL_FishR	partial	911	911	PV862026
Prionotus stearnsi	GU190709-T20-44	Pste003	2019-07-09	20	20:30:06	21:00:09	30.05	29.082	-86.25	29.09	-86.281	170.8	northeastern Gulf of Mexico	PHE_FishF	VAL_FishR	partial	937	937	PV862027
Pristipomoides aquilonaris	GU190710-T22-26	Paqu001	2019-07-10	22	16:01:55	16:32:09	30.2333	28.391	-85.521	28.389	-85.555	138.2	northeastern Gulf of Mexico	PHE_FishF	VAL_FishR	partial	951	944	PV862028
Saurida normani	GU190710-T22-45	Snor001	2019-07-10	22	16:01:55	16:32:09	30.2333	28.391	-85.521	28.389	-85.555	138.2	northeastern Gulf of Mexico	PHE_FishF	VAL_FishR	partial	936	934	PV862029
Saurida normani	GU190710-T22-46	Snor002	2019-07-10	22	16:01:55	16:32:09	30.2333	28.391	-85.521	28.389	-85.555	138.2	northeastern Gulf of Mexico	PHE_FishF	VAL_FishR	partial	940	934	PV862030
Saurida normani	GU190710-T22-44	Snor003	2019-07-10	22	16:01:55	16:32:09	30.2333	28.391	-85.521	28.389	-85.555	138.2	northeastern Gulf of Mexico	PHE_FishF	VAL_FishR	partial	944	934	PV862031
Squatina dumeril	GU190715-T28-01	Sdum001	2019-07-15	28	15:32:06	16:02:21	30.25	29.097	-86.263	29.073	-86.269	170.9	northeastern Gulf of Mexico	PHE_FishF	VAL_FishR	partial	934	934	PV862032
Synagrops bellus	GU190724-T36-07	Sbel001	2019-07-24	36	19:49:58	20:25:17	35.3167	29.03	-86.268	29.032	-86.298	176.95	northeastern Gulf of Mexico	PHE_FishF	VAL_FishR	partial	944	944	PV862033
Synagrops bellus	GU190709-T20-01	Sbel002	2019-07-09	20	20:30:06	21:00:09	30.05	29.082	-86.25	29.09	-86.281	170.8	northeastern Gulf of Mexico	PHE_FishF	VAL_FishR	partial	939	939	PV862034

## Sheet: Table S3
Supplementary Table S3. Species used in original alignment for primer design of 12S_F and 12S_R primers.
12s_F (Phenyalanine tRNA gene)	12s_R (Valine tRNA gene)	GenBank Accession Numbers
Alosa alabamae	Alosa alabamae	KP013088
Antigonia capros	Antigonia capros	AP002943.1
Ariomma indica	Ariomma indica	AP012513
Ariomma lurida	Ariomma lurida	AP012512
Assurger anzac	Assurger anzac	AP012508
Bembrops curvatura	Bembrops curvatura	LC493927, AP006820, LC661295
Bembrops heterurus	Bembrops heterurus	DQ533159
Coelorinchus kishinouyei	Coelorinchus kishinouyei	AP002929
Diaphus splendidus	Diaphus splendidus	AP002923
Evoxymetopon poeyi	Evoxymetopon poeyi	AP012509
Neoepinnula minetomai	Neoepinnula minetomai	OP359221
Neoepinnula orientalis	Neoepinnula orientalis	OP354258
Peristedion miniatum	Peristedion miniatum	AY538899
Polymixia lowei	Polymixia lowei	AP002927
Pontinus longispinis	Pontinus longispinis	AY538878
Pristipomoides aquilonaris	Pristipomoides aquilonaris	DQ533278
Pristipomoides multidens	Pristipomoides multidens	KF430626
Saurida microlepis	Saurida microlepis	KJ194275
Saurida umeyoshii	Saurida umeyoshii	KM189365
Saurida undosquamis	Saurida undosquamis	AP002920
Saurida wanieso	Saurida wanieso	KP027408
Squatina dumeril	Squatina dumeril	MF993540
Steindachneria argentea	Steindachneria argentea	JX121834
Synagrops bellus	Synagrops bellus	EF120818
Synagrops japonicus	Synagrops japonicus	AP017439
Synagrops philippinensis	Synagrops philippinensis (now Parascombrops philippinensis)	MT810471
Species in bold were used to design the primer in the column
